# Supplementary material for: The Effect of High Lignin Content on Oxidative Nanofibrillation of Wood Cell Wall
Source: Nanomaterials (Basel). 2021 Apr 29;11(5):1179. doi: 10.3390/nano11051179 (PMC8146676; doi:10.3390/nano11051179)
Supplement: Supplementary file 1 [file nanomaterials-11-01179-s001.zip]

Archive with 1 entries (1 files):
- nanomaterials-1174633-supplementary.pdf
